# Supplementary material for: Structural Insight into the Catalytic Mechanisms of an L‐Sorbosone Dehydrogenase
Source: Adv Sci (Weinh). 2023 Sep 7;10(30):2301955. doi: 10.1002/advs.202301955 (PMC10602560; doi:10.1002/advs.202301955)
Supplement: Supplementary file 2 — Supporting Information [file ADVS-10-2301955-s001.xlsx]

## Sheet: Fig. 5A
Fig. 5A. SNDH senses ROS in vitro.
	Relative activity (%)
	0 mM DTT			3 mM DTT
H2O2 mM	sample 1	sample 2	sample 3	sample 1	sample 2	sample 3
Control	102.891	97.1501	99.9591	98.8928	100.975	100.132
5	91.4094	91.851	92.7035	93.6879	93.6879	90.4348
50	35.3273	41.9512	38.2099	90.5649	95.7698	93.2903
100	11.923	11.923	12.5363	93.6879	93.6879	93.4349
200	1.32477	0.883183	1.05798	85.3601	86.401	86.1336
300	1.07e-13	1.32477	0.66392	86.401	83.2781	81.4709
400	0.308194	1.32477	0.817864	81.1962	78.0732	79.3491
500	1.07e-13	0.883183	0.449258	72.8684	74.9503	73.717
1000	0.294394	0.883183	0.581122	56.1043	52.0488	55.8838
	ANOVA summary			Dunnett's multiple comparisons test	Mean Diff.	95.00% CI of diff.	Below threshold?	Summary	Adjusted P Value
	Assume sphericity?	No		0 mM vs. 5 mM	8.012	-5.744 to 21.77	No	ns	0.1373
	F	1984		0 mM vs. 50 mM	61.5	34.57 to 88.43	Yes	**	0.0099
0 mM DTT	P value	0.0004		0 mM vs. 100 mM	87.87	75.26 to 100.5	Yes	**	0.0011
	P value summary	***		0 mM vs. 200 mM	98.91	87.38 to 110.4	Yes	***	0.0007
	Statistically significant (P < 0.05)?	Yes		0 mM vs. 300 mM	99.34	83.96 to 114.7	Yes	**	0.0013
	Geisser-Greenhouse's epsilon	0.1313		0 mM vs. 400 mM	99.18	84.47 to 113.9	Yes	**	0.0012
	R squared	0.999		0 mM vs. 500 mM	99.56	85.14 to 114.0	Yes	**	0.0011
				0 mM vs. 1000 mM	99.41	85.64 to 113.2	Yes	**	0.001
	ANOVA summary			Dunnett's multiple comparisons test	Mean Diff.	95.00% CI of diff.	Below threshold?	Summary	Adjusted P Value
	Assume sphericity?	No		0 mM vs. 5 mM	7.396	-2.392 to 17.19	No	ns	0.0852
	F	173.8		0 mM vs. 50 mM	6.792	-0.009006 to 13.59	No	ns	0.0501
3 mM DTT	P value	0.0004		0 mM vs. 100 mM	6.396	1.724 to 11.07	Yes	*	0.0271
	P value summary	***		0 mM vs. 200 mM	14.04	11.77 to 16.31	Yes	**	0.0014
	Statistically significant (P < 0.05)?	Yes		0 mM vs. 300 mM	16.28	1.834 to 30.73	Yes	*	0.0397
	Geisser-Greenhouse's epsilon	0.2114		0 mM vs. 400 mM	20.46	9.065 to 31.86	Yes	*	0.0159
	R squared	0.9886		0 mM vs. 500 mM	26.15	25.17 to 27.14	Yes	****	<0.0001
				0 mM vs. 1000 mM	45.32	31.36 to 59.28	Yes	**	0.0049

## Sheet: Fig. 5B
Fig. 5B. Detection of intracellular H2O2 during fermentation of G. oxydans.
	H2O2 μM
Time (h)	sample 1	sample 2	sample 3
24	12.2321	9.0917	12.5796
48	20.3328	24.0917	17.9761
72	109.329	115.246	121.972
96	99.884	111.911	97.8253
120	122.539	112.628	125.26
144	110.271	117.889	109.452
	ANOVA summary			Dunnett's multiple comparisons test	Mean Diff.	95.00% CI of diff.	Below threshold?	Summary	Adjusted P Value
	Assume sphericity?	No		24 vs. 48	-9.499	-22.36 to 3.365	No	ns	0.1805
	F	229.9		24 vs. 72	-104.2	-117.1 to -91.35	Yes	****	<0.0001
H2O2 μM	P value	0.0007		24 vs. 96	-91.91	-104.8 to -79.04	Yes	****	<0.0001
	P value summary	***		24 vs. 120	-108.8	-121.7 to -95.98	Yes	****	<0.0001
	Statistically significant (P < 0.05)?	Yes		24 vs. 144	-101.2	-114.1 to -88.37	Yes	****	<0.0001
	Geisser-Greenhouse's epsilon	0.2871
	R squared	0.9914

## Sheet: Fig. 5C
Fig. 5B. SDNH key catalytic site mutation ratio enzyme activity detection.
	Relative activity (%)
	sample 1	sample 2	sample 3
WT	99.7133	102.15	98.1362
N163F	0.215054	0.215054	0.215054
R172A	0.573477	0.645161	0.573477
R172K	4.58781	4.22939	4.44444
E262A	0.716846	0.645161	0.716846
G293A	0	0.143369	0
C296A	0	0	0
E471A	2.00717	2.00717	2.00717
K186A	0.838726	1.0963	1.07651
E394A	2.56177	2.75691	2.78696
	ANOVA summary			Dunnett's multiple comparisons test	Mean Diff.	95.00% CI of diff.	Below threshold?	Summary	Adjusted P Value
	Assume sphericity?	No		WT vs. N163F	99.78	90.79 to 108.8	Yes	***	0.0004
	F	7000		WT vs. R172A	99.4	90.57 to 108.2	Yes	***	0.0004
Relative activity (%)	P value	0.0001		WT vs. R172K	95.58	86.01 to 105.2	Yes	***	0.0005
	P value summary	***		WT vs. E262A	99.31	90.14 to 108.5	Yes	***	0.0005
	Statistically significant (P < 0.05)?	Yes		WT vs. G293A	99.95	91.29 to 108.6	Yes	***	0.0004
	Geisser-Greenhouse's epsilon	0.1141		WT vs. C296A	100	91.00 to 109.0	Yes	***	0.0004
	R squared	0.9997		WT vs. E471A	97.99	88.99 to 107.0	Yes	***	0.0004
				WT vs. K186A	99	90.10 to 107.9	Yes	***	0.0004
				WT vs. E394A	97.3	88.28 to 106.3	Yes	***	0.0005

## Sheet: Fig. 8E
Fig. 8E. Determination of SNDH and its mutant activity.
	Relative activity (%)
	sample 1	sample 2	sample 3
WT	100.07	102	97.03
M167A	73.2254	78.3247	76.1876
M167V	179.356	194.666	197.011
M167I	168.609	172.054	190.344
M167L	266.318	247.487	282.459
M167F	14.1151	12.895	19.5648
M167W	9.95476	12.4435	9.95476
V297A	115.033	122.091	120.331
V297L	24.3781	26.5672	36.5672
V297I	7.21194	4.33031	7.10909
V297M	2.21793	1.30313	1.0911
V297F	1.11799	2.76353	1.99101
V297W	1.33458	2.19872	1.19091
M167L/V297A	299.832	288.73	293.153
	Repeated measures ANOVA summary			Dunnett's multiple comparisons test	Mean Diff.	95.00% CI of diff.	Below threshold?	Summary	Adjusted P Value
	Assume sphericity?	No		WT vs. M167A	23.79	7.124 to 40.45	Yes	**	0.0022
	F	760.5		WT vs. M167V	-90.64	-107.3 to -73.98	Yes	****	<0.0001
Relative activity (%)	P value	<0.0001		WT vs. M167I	-77.3	-93.97 to -60.64	Yes	****	<0.0001
	P value summary	****		WT vs. M167L	-165.7	-182.4 to -149.1	Yes	****	<0.0001
	Statistically significant (P < 0.05)?	Yes		WT vs. M167F	84.18	67.51 to 100.8	Yes	****	<0.0001
	Geisser-Greenhouse's epsilon	0.1362		WT vs. M167W	88.92	72.25 to 105.6	Yes	****	<0.0001
	R squared	0.9974		WT vs. V297A	-19.45	-36.12 to -2.788	Yes	*	0.0155
				WT vs. V297L	70.53	53.87 to 87.19	Yes	****	<0.0001
				WT vs. V297I	93.48	76.82 to 110.1	Yes	****	<0.0001
				WT vs. V297M	98.16	81.50 to 114.8	Yes	****	<0.0001
				WT vs. V297F	97.74	81.08 to 114.4	Yes	****	<0.0001
				WT vs. V297W	98.13	81.46 to 114.8	Yes	****	<0.0001
				WT vs. M167L/V297A	-194.2	-210.9 to -177.5	Yes	****	<0.0001
